# Supplementary material for: Okadaic Acid Exposure Induced Neural Tube Defects in Chicken (Gallus gallus) Embryos
Source: Mar Drugs. 2021 Jun 2;19(6):322. doi: 10.3390/md19060322 (PMC8227060; doi:10.3390/md19060322)
Supplement: Supplementary file 1 [file marinedrugs-19-00322-s001.zip]

Archive with 1 entries (1 files):
- marinedrugs-1177225-supplementary.pdf
